# Supplementary material for: New Bohaiornis-like bird from the Early Cretaceous of China: enantiornithine interrelationships and flight performance
Source: PeerJ. 2019 Oct 25;7:e7846. doi: 10.7717/peerj.7846 (PMC6816414; doi:10.7717/peerj.7846)
Supplement: Supplemental Information 1 [file peerj-07-7846-s001.txt]

Taxon\Character	1	2	3	4	5	6	7	8	9	10	11	12	13	14	15	16	17	18	19	20	21	22	23	24	25	26	27	28	29	30	31	32	33	34	35	36	37	38	39	40	41	42	43	44	45	46	47	48	49
Archaeopteryx	0	0	0	0	0	0	0	0	0	0	0	0	0	0	0	0	0	?	0	0	?	0	0	0	0	0	0	0	0	0	0	0	0	0	0	?	0	0	0/1	?	1	0	0	0	0	0	0	0	0
Jeholornis	0/1	0	2	3	1	1	0	?	?	?	?	?	?	?	?	0	?	?	?	?	?	?	?	?	?	0	0	0	?	?	?	0	?	0	0	?	?	?	0	?	?	?	?	0	0	0	0	0	?
Sapeornis	1	0	1	0	0	1	0	0/1	?	?	?	?	0	0	1	0	1	?	0	?	?	?	?	?	?	1	?	?	0	?	?	0	?	0	1	?	?	?	2	?	1	0	0	0/1	0	1	0	1	?
Confuciusornis	1	0	2	3	1	1	1	1	?	?	?	0	0	0	1	0	1	0	0	?	0	1	2	0	?	1	?	?	0	1	0	1	1	1	0	0	1	0	1	?	1	0	1	0/1	0	2	0	1	1
Changchengornis	1	?	2	3	1	?	1	1	?	?	?	?	?	?	1	?	?	?	?	?	0	?	?	?	?	1	?	?	1	1	0	?	?	1	0	0	?	?	1/2	?	?	?	?	?	?	2	?	1	?
Eoconfuciusornis	1	0	2	3	1	?	1	0/1	?	?	?	?	0	0	?	?	?	?	?	?	?	?	?	?	?	1	?	?	0	1	0	0	?	1	0	0	?	?	?	0	?	0	?	0/1	0	0	?	1	?
Protopteryx	0/1	0	1	0	1	1	0	?	?	?	?	?	?	?	?	?	?	?	?	?	?	?	?	?	?	0	0	?	0	?	0	0	?	?	?	?	?	?	?	?	1	?	?	0/1	0	2	?	?	?
Orienantius	0/1	0	1/2	0	?	?	0	?	?	?	?	?	?	?	?	?	?	?	0	?	?	?	?	?	?	0	0	0	0	0	0	0	?	?	?	?	?	?	0	?	1	?	?	1	0	1	1	1	?
Eopengornis	0	0	0	0	1	1	0	0/1/2	?	?	?	?	?	?	?	?	?	?	0	?	?	?	?	?	?	0	0	0	?	0	0	0	?	?	?	?	?	?	1	?	?	?	?	?	0	?	?	?	?
Parapengornis	0	0	0	0	1	?	0	0/1/2	?	?	?	?	?	?	1	?	?	?	0	?	?	?	0/1	0	?	0	0	0	0	?	0	?	?	0	?	?	?	?	1	?	1	?	?	?	0	1	1	?	?
Junornis	1/2	0	1/2	0/2	1	?	0	0/1/2	?	?	?	?	?	?	?	?	?	?	0	?	?	?	?	?	?	0	0/1	0	0	?	?	0	?	?	?	?	?	?	?	?	?	?	?	?	0	?	?	1	?
Concornis	?	?	?	?	?	?	?	?	?	?	?	?	?	?	?	?	?	?	?	?	?	?	?	?	?	?	?	?	?	?	?	?	?	?	?	?	?	?	?	?	?	?	?	?	0	1	1	?	?
Elsornis	?	?	?	?	?	?	?	?	?	?	?	?	?	?	?	?	?	?	?	?	?	?	?	?	?	?	?	?	?	?	?	?	?	?	?	?	?	?	0/1	?	?	1	?	?	0	1	0	?	?
Eoalulavis	?	?	?	?	?	?	?	?	?	?	?	?	?	?	?	?	?	?	?	?	?	?	?	?	?	?	?	?	?	?	?	?	?	?	?	?	?	?	0	0	1	1	1	2	0	2	?	?	?
Cathayornis	1/2	0	1/2	0	?	?	0	?	?	?	?	?	?	?	?	?	?	?	0	?	?	?	?	?	?	0	0	0	0	?	?	0	?	?	?	?	?	?	?	?	?	1	?	?	0	1	1	?	?
Eocathayornis	?	0	?	0	?	?	?	?	?	?	?	?	?	?	?	?	?	?	0	?	?	?	0	?	?	0	?	0	0	?	?	0	?	?	?	?	?	?	?	?	?	1	?	?	0	0	1	?	?
Eoenantiornis	0/1	0	1	0/1	?	?	0	0/1	?	?	?	?	?	?	?	?	?	?	0	?	?	?	?	?	?	0	0	0	?	?	?	?	?	?	?	?	?	?	?	?	?	?	?	?	?	?	?	?	?
Gobipteryx	1	0	1/2	3	1	0	1	2	0	0	1	0	?	?	?	?	?	?	?	0	?	?	?	0	?	1	?	?	0	0	0	1	?	?	1	0	?	?	?	?	?	1	?	?	?	0	?	?	0
Iberomesornis	?	?	?	?	?	?	?	?	?	?	?	?	?	?	?	?	?	?	?	?	?	?	?	?	?	?	?	?	?	?	?	?	?	?	?	?	?	?	0	?	?	1	1	1	0	0	0	0	0
Longipteryx	?	0	2	2	1	1	1	?	?	?	?	?	?	?	?	?	?	?	?	?	?	?	?	?	?	0	1	0	0	?	?	0	?	0	1	?	?	?	1	1	1	1	?	?	?	?	?	2/3/4	0
Longirostravis	0/1	0	2	2	?	?	1	?	?	?	?	?	?	?	?	?	?	?	?	?	?	?	?	?	?	0	0	0	?	?	?	0	?	0	1	?	?	?	1	?	?	?	?	?	0	?	?	1	?
Neuquenornis	?	?	?	?	?	?	?	?	?	?	?	?	?	?	?	?	?	?	0	?	?	?	?	?	?	?	?	?	?	?	?	?	?	?	?	?	?	?	?	?	?	?	?	?	0	1	1	?	?
Pengornis	0	0	0/1	0	1	1	0	1	?	?	?	?	0	?	?	?	?	?	0	?	1	?	?	?	?	0	0	0	0	?	0	?	?	?	?	?	1	?	1/2	?	?	1	?	?	0	1	0	1	?
Rapaxavis	0/1	0	2	2	?	?	1	0/1/2	?	?	?	?	?	?	?	?	?	?	?	?	?	?	0/1	?	?	0	0	0	0	?	0	?	?	0	1	?	?	?	?	?	?	1	?	?	0	1	1	0/1	?
Shanweiniao	0/1	?	1/2	1/2	?	?	1	?	?	?	?	?	?	?	?	?	?	?	?	?	?	?	?	?	?	?	0	?	0	?	?	0	?	0	1	?	?	?	1/2	?	1	?	?	?	?	?	?	?	?
Vescornis	?	?	?	?	?	?	?	0/1/2	?	?	?	?	?	?	?	?	?	?	?	?	?	?	?	?	?	0	0	0	0	0	?	0	0	0	1	?	1	?	2	1	?	1	?	?	0	1	?	2	?
Vorona	?	?	?	?	?	?	?	?	?	?	?	?	?	?	?	?	?	?	?	?	?	?	?	?	?	?	?	?	?	?	?	?	?	?	?	?	?	?	?	?	?	?	?	?	?	?	?	?	?
Schizooura	0	1	2	3	1	1	1	0/1	?	?	?	?	?	?	?	?	?	?	?	?	?	?	?	?	?	1	?	?	0	?	?	1	?	0	1	?	0	?	1/2	1	?	0	0	?	0	?	?	3/4/5	0
Jianchangornis	?	?	?	?	?	?	?	?	?	?	?	?	?	?	?	?	?	?	0	?	?	?	?	?	?	0	0	?	0	0	1	0	?	0	1	?	?	?	1	?	?	?	?	?	0	2	0	3/4	0
Archaeorhynchus	1	0	1	3	1	1	1	1/2	?	?	?	?	?	?	?	?	?	?	?	?	0	1	2	?	?	1	?	?	0	0	0	0	0	?	?	1	?	?	1/2	1	?	?	?	?	0	?	?	?	?
Longicrusavis	1	0	1/2	0	1	?	0	?	?	?	?	?	?	?	?	?	?	?	?	?	?	?	?	?	?	?	?	?	0	0	1	0	?	0	1	?	?	?	1/2	1	?	1	1	?	0	2	0	?	?
Apsaravis	?	?	?	?	?	?	?	?	?	?	?	?	?	?	?	?	?	?	?	?	?	1	0/1	?	?	1	?	?	1	1	?	1	?	?	?	?	?	0	2	1	?	1	?	2	0	0	0	4	0
Hongshanornis	?	0	2	?	1	1	0	?	?	?	?	?	?	1	?	?	?	?	?	?	?	?	?	?	?	0	0	0	0	?	1	0	?	0	?	?	?	?	0	?	?	?	?	?	0	2	?	3/4/5	?
Yanornis	1	0	2	1	1	1	0	2	?	?	?	?	?	?	1	?	?	?	?	?	?	?	?	?	?	0	0	0	0	?	1	?	?	0	1	?	?	?	2	1	?	?	?	?	0	2	0	3	0
Patagopteryx	?	?	?	?	?	?	?	?	?	?	?	?	1	?	1	1	1	0	0	0	1	1	1	1	?	?	?	?	?	?	?	?	?	0	0	0	0	1	2	1	1	0	1	1	0	0	0	3	1
Yixianornis	1	0	2	1	?	?	?	?	?	?	?	?	?	?	?	?	?	?	0	?	?	?	1	?	?	0	0	?	0	?	1	1	?	?	?	?	?	0	1	?	1	?	?	2	0	1	0	3	?
Gansus yumenensis	?	?	?	?	?	?	?	?	?	?	?	?	?	?	?	?	?	?	?	?	?	?	?	?	?	?	?	?	?	?	?	?	?	?	?	?	?	1	0	1	?	1	0	2	0	1	0	4	0
Gansus zheni	?	?	?	?	1	0	?	3	?	?	?	?	?	?	?	?	?	?	?	1	?	?	?	?	?	0	0	?	0	?	1	0	1	0	1	?	?	?	?	1	1	0	?	?	0	2	?	?	0
Ichthyornis	1/2	1	2	?	?	?	0	?	?	?	?	?	?	?	1	1	?	?	?	?	1	1	1	0	0	0	0	0	0	?	?	0	1	0	1	1	1	1	0/1	1	1	0	1	2	0	2	0	4	0
Hesperornis	1	1	2	3	1	1	0	3	?	?	1	1	1	?	1	1	1	1	0	1	1	1	1	1	?	0	0	1	0	0	1	0	1	0	1	0	?	0	2	1	0	0	1	2	1	2	0	5	0
Parahesperornis	1	1	2	3	1	1	0	?	?	?	1	1	1	?	1	1	1	1	0	?	1	1	1	1	?	0	0	1	0	0	1	?	?	0	1	0	?	0	2	1	0	0	1	2	1	2	0	5	0
Vegavis	?	?	?	?	?	?	?	?	?	?	?	?	?	?	?	?	?	?	?	?	?	?	?	?	?	?	?	?	?	?	?	?	?	?	?	?	?	0	2	?	1	?	?	?	1	2	?	5	?
Anas	2	1	2	3	0	1	1	3	1	1	1	1	1	?	1	1	1	1	1	1	1	1	2	1	1	1	?	?	1	0	0	0	1	0	1	1	1	0	2	1	1	0	1	2	1	0	0	5	0
Gallus	1	1	2	3	1	1	1	3	1	1	1	1	1	?	1	1	1	1	1	1	1	1	2	1	1	1	?	?	1	0	0	0	1	0	1	1	1	0	2	1	1	0	1	2	1	0	0	5	0
Bellulornis	?	?	?	?	?	?	?	?	?	?	?	?	?	?	?	?	?	?	?	?	?	?	?	?	?	?	?	?	?	?	?	?	?	?	?	?	?	?	?	?	?	?	?	?	?	0	0	2/3/4	?
Fortunguavis	?	?	?	?	?	?	0	?	?	?	?	?	?	?	?	?	?	?	?	?	?	?	?	?	?	?	?	?	?	?	?	?	?	?	0	?	?	?	0	?	1	1	0	1/2	0	1	?	0	0
Qiliania	?	?	?	?	?	?	?	?	?	?	?	?	?	?	?	?	?	?	?	?	?	?	?	?	?	?	?	?	?	?	?	?	?	?	?	?	?	?	?	?	?	?	?	?	?	?	?	?	?
shenqiornis	0/1	0	1	0	1	1	0	2	?	?	?	?	0	?	?	?	?	?	0	?	1	?	?	?	?	0	1	0	0	?	0	0	?	?	1	?	0	?	0/1	1	1	0	0	?	0	1	1	?	?
Sulcavis	0/1	0	1	0	?	?	0	?	?	?	?	?	0	?	?	?	?	?	0	?	?	?	?	?	?	0	1	0	0	?	0	?	?	?	?	?	?	?	?	?	?	1	1	?	?	1	1	1/2	?
Bohaiornis	1	0	1	0	1	1	0	2	?	?	?	?	?	?	?	?	?	?	0	?	?	?	?	?	?	0	1	0	0	?	0	0	?	0	0	1	?	?	?	?	1	1	1	?	0	1	1	0/1/2	?
Parabohaiornis	?	0	2	0	1	0	0	2	?	?	?	?	?	?	?	?	?	?	0	?	?	?	?	?	?	0	1	0	0	?	0	0	?	0	?	?	?	?	?	0	1	?	?	1	0	1	1	1	?
Longusunguis	0/1	0	1/2	0	1	?	0	2	?	?	?	?	?	?	?	?	?	?	?	?	?	?	?	?	?	0	1	0	0	?	0	0	?	0	1	?	?	?	1/2	?	1	?	?	1	0	1	1	1/2	?
Zhouornis	0/1	0	1/2	0	1	?	0	1	?	?	?	?	?	?	?	?	?	?	0	?	1	?	?	?	?	0	0/1	0	0	?	0	0	0	0	?	?	1	?	1/2	?	1	1	?	?	0	1	1	1	?
CUGB P1202	?	?	1/2	0	1	?	0	2	?	?	?	?	?	?	?	?	?	?	?	?	?	?	?	?	?	0	0/1	?	0	?	0	0	?	?	?	?	?	?	1/2	?	?	1	?	?	?	1/2	?	1/2	?
Gretcheniao	?	?	?	0/2	?	?	0	?	?	?	?	?	?	?	?	?	?	?	0	?	?	?	?	?	?	0	0/1	?	0	?	?	0	?	0	0	?	?	?	1/2	?	?	1	0	1	0	1	1	?	?
[truncated: 163 more columns]
